# Supplementary material for: Zebrafish Avatar-test forecasts clinical response to chemotherapy in patients with colorectal cancer
Source: Nat Commun. 2024 Jun 5;15:4771. doi: 10.1038/s41467-024-49051-0 (PMC11153622; doi:10.1038/s41467-024-49051-0)
Supplement: Supplementary file 4 — Supplementary Data 1 [file 41467_2024_49051_MOESM4_ESM.xlsx]

## Sheet: Folha1
ID	Tumor type	KRAS	BRAF	Grade	Subtype	Lymphocyte intratumoral	MSI	Pathological staging	Stage	Resection	Perineural invasion	CT before surgery	CT post surgery	Patient outcome (12m after start of CT)
41CCU	sigmoid colon	⎯	mut	G2	conventional	absent	stable	T3N2a	IIIc	R0	no	na	FOLFOX	non-progression
44CCU	sigmoid colon	mut	⎯	G2	conventional	absent	stable	T3N0M1	IV	R1	no	FOLFOX	FOLFOX	progression
50CCU	sigmoid colon	mut	⎯	G2	conventional	absent	stable	T3N1a	IIIb	R0	no	na	Capecitabine	non-progression
58CCU	right colon	⎯	mut	G2	mucinous	absent	instable	T3N0	IIa	R0	no	CAPOX	CAPOX	non-progression
64CCU	rectum	mut	wt	G2	conventional	absent	stable	T3N1	IIIb	R0	yes	ChRT	CAPOX	progression
65CCU	right colon	wt	mut	G2	conventional	absent	instable	T3N1b	IIIb	R0	no	na	CAPOX	non-progression
67CCU	right colon	mut	⎯	G2	conventional	absent	stable	T3N2	IIIc	R0	yes	na	CAPOX	non-progression
79CCU	rectum	wt	wt	G2	conventional	absent	stable	pT3N1b	IIIb	R0	no	na	CAPOX	non-progression
81CCU	sigmoid colon	mut	⎯	G2	conventional	absent	stable	T2N1a	IIIa	R0	no	na	CAPOX	non-progression
83CCU	sigmoid colon	mut	⎯	G2	conventional	present	stable	T2N1b	IIIa	R0	yes	na	Capecitabine	non-progression
100CCU	rectum	mut	⎯	G2	conventional	present	stable	T3N2b	IIIc	R1	no	na	Capecitabine	progression
104CCU	right colon	mut	⎯	G2	conventional	present	stable	T4aN0	IIb	R0	yes	na	CAPOX	non-progression
110CCU	rectum	⎯	⎯	G3	conventional	present	stable	T1N1a	IIIa	R0	no	ChRT	CAPOX	non-progression
134CCU	sigmoid colon	mut	⎯	G2	mucinous	present	stable	T4bN0	IIb	R0	yes	na	CAPOX	non-progression
135CCU	sigmoid colon	⎯	⎯	G2	conventional	present	stable	T3N2b	IIIc	R0	yes	na	FOLFOX	non-progression
136CCU	left colon	mut	⎯	G1	conventional	absent	stable	T3N1b	IIIb	R0	yes	na	CAPOX	non-progression
138CCU	right colon	⎯	mut	G2	mucinous	present	instable	T3N1a	IIIb	R0	no	na	CAPOX	non-progression
166CCU	right colon	mut	⎯	G2	conventional	present	stable	T3N2a	IV	R0	yes	na	FOLFOX	progression
167CCU	right colon	⎯	⎯	G3	conventional	present	stable	T4N0	IIb	R0	yes	na	CAPOX	non-progression
168CCU	rectum	⎯	⎯	G2	micropapillary	present	stable	T2N1b	IIIa	R0	no	na	CAPOX	non-progression
171CCU	right colon	⎯	⎯	G1	mucinous	absent	stable	T3 N1b	IIIb	R0	no	na	CAPOX	progression
172CCU	sigmoid colon	⎯	⎯	G1	mucinous	present	⎯	T1N1a	IIIa	R0	no	na	XELOX	non-progression
197CCU	left colon	wt	wt	G2	conventional	present	stable	T3N2a	IIIc	R0	no	na	FOLFOX+beva	progression
203CCU	liver met	wt	wt	G2	conventional	present	stable	T2N1aM1	IV	R0	⎯	FOLFIRI+panitumumab	FOLFIRI	progression
229CCU	liver met	⎯	⎯	G2	conventional	present	stable	T3N1cM1	IV	R1	no	na	FOLFOX	non-progression
256CCU	liver met	⎯	⎯	G3	conventional	present	stable	T3N1M1a	IVa	R0	yes	na	CAPOX	non-progression
278CCU	liver met	mut	wt	G2	conventional	present	stable	M1	IV	R1	no	na	CAPOX	non-progression
294CCU	liver met	mut	wt	G2	conventional	present	stable	M1	IV	R0	no	na	CAPOX	non-progression
296CCU	liver met	mut	mut	G1	conventional	present	stable	T3N2bM1	IV	R0	yes	na	CAPIRI	progression
300CCU	liver met	wt	wt	G2	mucinous	present	stable	M1	IV	R0	no	FOLFOXIRI	FOLFOX	non-progression
317CCU	liver met	wt	wt	G2	conventional	present	stable	T4aN2aM1a	IVa	R1	yes	na	FOLFOX + cetuxi	progression
31AS	left colon	⎯	⎯	G1	conventional	absent	stable	T4N1	III	R0	no	na	FUFOL	non-progression
43AS	liver met	mut	⎯	G1	conventional	absent	stable	T2N1cM1	IV	R0	no	na	CAPIRI	progression
46AS	liver met	wt	wt	G1	conventional	present	⎯	T4N1M1	IV	R1	no	FOLFOX	FOLFOX	progression
50AS	liver met	wt	nk	G3	conventional	present	stable	T4N1M1	IV	R0	no	FOLFOX	FOLFOX	progression
61AS	liver met	wt	wt	G2	conventional	present	⎯	T3N1M1	IV	R0	yes	na	FOLFIRI	progression
81AS	right colon	⎯	⎯	G2	conventional	present	stable	T3N1	IIIb	R0	⎯	na	FOLFOX	non-progression
95AS	right colon	⎯	⎯	G1	mucinous	present	stable	T4N1	IIIb	R0	⎯	na	FOLFOX	non-progression
107AS	liver met	mut	⎯	G2	conventional	present	stable	T3N1M1	IV	R0	⎯	FOLFOX	FOLFOX	progression
110AS	liver met	wt	⎯	G3	conventional	present	stable	T4N1M1	IV	R1	no	na	FOLFIRI	progression
121AS	liver met	mut	⎯	G3	conventional	absent	stable	T4N1bM1	IV	R1	⎯	FOLFIRI	FOLFIRI	progression
123AS	liver met	wt	wt	G3	mucinous	absent	⎯	T3N2aM1	IV	R0	⎯	FOLFOX	FOLFIRI	progression
127AS	right colon	⎯	⎯	G3	conventional	present	stable	T3N1	IIIb	R1	⎯	na	FOLFOX	non-progression
143AS	rectum	⎯	⎯	nk	conventional	absent	stable	T2N1	IIIa	R0	no	na	Capecitabine	non-progression
160AS	right colon	⎯	⎯	G2	conventional	present	⎯	T3N1	IIIb	R0	⎯	na	FOLFOX	non-progression
165AS	right colon	⎯	⎯	G1	conventional	present	⎯	T3N0	IIa	R0	no	na	Capecitabine	non-progression
171AS	right colon	⎯	⎯	na	mucinous	present	⎯	T3N1	IIIb	R1	⎯	FOLFOX	FOLFOX	progression
176AS	right colon	⎯	⎯	G1	conventional	present	⎯	T4N1	IIIb	R1	⎯	na	Capecitabine	progression
178AS	left colon	⎯	⎯	G1	conventional	present	⎯	T3N1	IIIb	R0	⎯	na	CAPOX	non-progression
189AS	liver met	⎯	⎯	G1	conventional	present	⎯	T4N0M1	IV	R0	no	na	FUFOL	progression
197AS	rectum	⎯	⎯	G2	conventional	present	⎯	T3N1	IIIb	R0	⎯	na	FUFOL	progression
216AS	liver met	⎯	⎯	G1	conventional	present	⎯	T4N0M1	IV	R1	yes	FOLFOX	FOLFOX	progression
217AS	liver met	wt	wt	G1	conventional	present	instable	T4N2M1	IV	R0	⎯	FOLFOX	FOLFOX	progression
225AS	liver met	⎯	⎯	G2	conventional	absent	stable	T4N1M1	IV	R1	yes	na	FOLFOX	non-progression
239AS	right colon	wt	wt	G1	conventional	absent	stable	T3N1M1	IV	R0	yes	na	FOLFOX	progression
