# Supplementary material for: Zebrafish Avatar-test forecasts clinical response to chemotherapy in patients with colorectal cancer
Source: Nat Commun. 2024 Jun 5;15:4771. doi: 10.1038/s41467-024-49051-0 (PMC11153622; doi:10.1038/s41467-024-49051-0)
Supplement: Supplementary file 5 — Supplementary Data 2 [file 41467_2024_49051_MOESM5_ESM.xlsx]

## Sheet: Supplemental Table 6
ID	Tumor type	Stage	Treatment regimen	Patient outcome	Act.caspase3 (fold change)	zAvatar metastasis (Y/N)	zAvatar outcome	Concordant?
CCU41	sigmoid colon	IIIc	FOLFOX	non-progression	1.56	N	sensitive	Yes
CCU44	sigmoid colon	IV	FOLFOX	progression	1.04	N	resistant	Yes
CCU50	sigmoid colon	IIIb	Capecitabine	non-progression	2.46	N	sensitive	Yes
CCU58	right colon	IIa	CAPOX	non-progression	1.74	Y	sensitive	Yes
CCU64	rectum	IIIb	CAPOX	progression	1.19	Y	resistant	Yes
CCU65	right colon	IIIb	CAPOX	non-progression	0.85	N	sensitive	Yes
CCU67	right colon	IIIc	CAPOX	non-progression	2.13	Y	sensitive	Yes
CCU79	rectum	IIIb	CAPOX	non-progression	1.78	Y	sensitive	Yes
CCU81	sigmoid colon	IIIa	CAPOX	non-progression	1.77	N	sensitive	Yes
CCU83	sigmoid colon	IIIa	Capecitabine	non-progression	1.18	N	sensitive	Yes
CCU100	rectum	IIIc	Capecitabine	progression	1.14	Y	resistant	Yes
CCU104	right colon	IIb	CAPOX	non-progression	1.06	N	sensitive	Yes
CCU110	rectum	IIIa	CAPOX	non-progression	1.75	Y	sensitive	Yes
CCU134	sigmoid colon	IIb	CAPOX	non-progression	0.94	Y	resistant	No*
CCU135	sigmoid colon	IIIc	FOLFOX	non-progression	1.51	Y	sensitive	Yes
CCU136	left colon	IIIb	CAPOX	non-progression	0.97	N	sensitive	Yes
CCU138	right colon	IIIb	CAPOX	non-progression	2	N	sensitive	Yes
CCU166	right colon	IV	FOLFOX	non-progression	1.11	N	resistant	Yes
CCU167	right colon	IIb	CAPOX	non-progression	1.5	N	sensitive	Yes
CCU168	rectum	IIIa	CAPOX	non-progression	1.46	N	sensitive	Yes
CCU171	right colon	IIIb	CAPOX	non-progression	1.71	N	sensitive	Yes
CCU172	sigmoid colon	IIIa	CAPOX	non-progression	1.89	N	sensitive	Yes
CCU197	left colon	IIIc	FOLFOX+beva	non-progression	1.19	N	sensitive	No#
CCU203	liver met	IV	FOLFIRI	progression	0.99	Y	resistant	Yes
CCU229	liver met	IV	FOLFOX	non-progression	1.43	N	sensitive	Yes
CCU256	liver met	IVa	CAPOX	non-progression	1.21	Y	sensitive	Yes
CCU278	liver met	IV	CAPOX	non-progression	1.36	Y	sensitive	Yes
CCU294	liver met	IV	CAPOX	non-progression	1.9	N	sensitive	Yes
CCU296	liver met	IV	CAPIRI	progression	1.54	N	sensitive	No#
CCU300	liver met	IV	FOLFOX	non-progression	2.03	Y	sensitive	Yes
CCU317	liver met	IVa	FOLFOX + cetuxi	progression	1.16	Y	resistant	Yes
31AS	left colon	III	FUFOL	non-progression	2.28	N	sensitive	Yes
43AS	liver met	IV	CAPIRI	progression	0.89	N	resistant	Yes
46AS	liver met	IV	FOLFOX	progression	1.14	N	resistant	Yes
50AS	liver met	IV	FOLFOX	progression	0.61	Y	resistant	Yes
61AS	liver met	IV	FOLFIRI	progression	0.97	Y	resistant	Yes
81AS	right colon	IIIb	FOLFOX	non-progression	1.81	N	sensitive	Yes
95AS	right colon	IIIb	FOLFOX	non-progression	1.92	N	sensitive	Yes
107AS	liver met	IV	FOLFOX	non-progression	1.67	Y	sensitive	Yes
110AS	liver met	IV	FOLFIRI	progression	0.696	Y	resistant	Yes
121AS	liver met	IV	FOLFIRI	progression	0.96	Y	resistant	Yes
123AS	liver met	IV	FOLFIRI	progression	0.82	Y	resistant	Yes
127AS	right colon	IIIb	FOLFOX	non-progression	1.74	N	sensitive	Yes
143AS	rectum	IIIa	Capecitabine	non-progression	2.23	N	sensitive	Yes
160AS	right colon	IIIb	FOLFOX	non-progression	0.91	N	sensitive	Yes
165AS	right colon	IIa	Capecitabine	non-progression	2.04	N	sensitive	Yes
171AS	right colon	IIIb	FOLFOX	progression	1.18	Y	resistant	Yes
176AS	left colon	IIIb	Capecitabine	progression	1.13	Y	resistant	Yes
178AS	left colon	IIIb	CAPOX	non-progression	1.65	N	sensitive	Yes
189AS	liver met	IV	FUFOL	progression	1.08	Y	resistant	Yes
197AS	rectum	IIIb	FUFOL	progression	1.47	Y	resistant	Yes
216AS	liver met	IV	FOLFOX	progression	1.34	Y	sensitive	No#
217AS	liver met	IV	FOLFOX	progression	1.14	Y	resistant	Yes
225AS	liver met	IV	FOLFOX	non-progression	0.72	Y	resistant	No*
239AS	right colon	IV	FOLFOX	progression	0.74	Y	resistant	Yes
# False positive
* False negative
