# Supplementary material for: Zebrafish Avatar-test forecasts clinical response to chemotherapy in patients with colorectal cancer
Source: Nat Commun. 2024 Jun 5;15:4771. doi: 10.1038/s41467-024-49051-0 (PMC11153622; doi:10.1038/s41467-024-49051-0)
Supplement: Supplementary file 8 — Source Data [file 41467_2024_49051_MOESM8_ESM.xlsx]

## Sheet: Fig.1
	Figure 1f'
	activated caspase 3 (fold change)
	P#138CCU
	CRTL	CAPOX
	1.00117	1.39449
	0.666135	3.14289
	0.786637	1.95229
	1.14841	0.976145
	0.596533	1.09047
	1.08461	2.36641
	1.39949	1.21221
	1.31702	3.90458
	Figure 1f''
	tumor size (fold change)
	P#138CCU
	CRTL	CAPOX
	1	1.34615
	1.22115	1.69231
	1.75	0.288462
	0.653846	1.53846
	1.15385	1.77885
	0.519231	0.528846
	0.894231	0.980769
	0.807692	1.15385
	Figure 1h'
	activated caspase 3 (fold change)
	P#239As
	CRTL	FOLFOX
	0.988843	0.643191
	0.475466	0.666887
	0.53847	1.04735
	1.2607	0.781886
	0.704584	0.637609
	1.33887	0.921672
	0.921056	0.738474
	1.52984	0.552918
	0.814609	0.68078
	0.788272	1.42076
	0.852695	1.02117
	1.40548	0.913861
	1.23644	0.7546
	1.72151	1.02117
	0.853997	0.423597
	0.502136	0.610639
	0.750698	0.179153
	0.871399	0.466821
	1.44492	0.507321
	Figure 1h''
	tumor size (fold change)
	P#239As
	CRTL	FOLFOX
	1.92419	1.75219
	1.01584	1.05347
	1.90269	0.279491
	1.16096	1.08571
	0.7686	1.10184
	0.644979	0.349364
	0.730976	0.634229
	0.956719	1.05884
	0.628854	1.59095
	0.61273	0.494484
	1.06421	0.60198
	0.666478	1.58557
	0.994342	0.892221
	0.935219	0.386987
	1.81669	0.241867
	1.5157	0.886846
	0.994342	0.408487
	0.403112	0.752475
	0.263366	1.96181

## Sheet: Fig.2 
	Figure 2a
	act.caspase 3 (fold change)
	zAvatar ID	NO-PRG	PROGRESSION
	CCU41	1.56
	CCU44		1.04
	CCU50	2.46
	CCU58	1.74
	CCU64		1.19
	CCU65	0.85
	CCU67	2.13
	CCU79	1.78
	CCU81	1.77
	CCU83	1.18
	CCU100		1.14
	CCU104	1.06
	CCU110	1.75
	CCU134	0.94
	CCU135	1.51
	CCU136	0.97
	CCU138	2
	CCU166		1.11
	CCU167	1.5
	CCU168	1.46
	CCU171	1.71
	CCU172	1.89
	CCU197		1.19
	CCU203		0.99
	CCU229	1.43
	CCU256	1.21
	CCU278	1.36
	CCU294	1.9
	CCU296		1.54
	CCU300	2.03
	CCU317		1.16
	AS31	2.28
	AS43		0.89
	AS46		1.14
	AS50		0.61
	AS61		0.97
	AS81	1.81
	AS95	1.92
	AS107	1.67
	AS110		0.696
	AS121		0.96
	AS123		0.82
	AS127	1.74
	AS143	2.23
	AS160	0.91
	AS165	2.04
	AS171		1.18
	AS176		1.13
	AS178	1.65
	AS189		1.08
	AS197		1.47
	AS216		1.34
	AS217		1.14
	AS225	0.72
	AS239		0.74
	Figure 2b
	act.caspase 3 (fold change)
	zAvatar ID	NO-PRG	PROGRESSION
	CCU41	1.56
	CCU50	2.45
	CCU58	1.74
	CCU64		1.2
	CCU65	0.85
	CCU67	2.1
	CCU79	1.78
	CCU81	1.77
	CCU83	1.18
	CCU100		1.14
	CCU104	1.06
	CCU110	1.7
	CCU134	0.9
	CCU135	1.5
	CCU136	0.97
	CCU138	2
	CCU167	1.5
	CCU168	1.5
	CCU171	1.7
	CCU172	1.9
	CCU197		1.2
	AS31	2.3
	AS81	1.81
	AS95	1.92
	AS127	1.74
	AS143	2.2
	AS160	0.9
	AS165	2
	AS171		1.18
	AS176		1.13
	AS178	1.65
	AS197		1.5
	Figure 2c
	act.caspase 3 (fold change)
	zAvatar ID	NO-PRG	PROGRESSION
	CCU44		1.04
	CCU166		1.1
	CCU203		0.99
	CCU229	1.43
	CCU256	1.2
	CCU278	1.4
	CCU294	1.9
	CCU296		1.5
	CCU300	2
	CCU317		1.2
	AS43		0.89
	AS46		1.14
	AS50		0.61
	AS61		0.97
	AS107	1.67
	AS110		0.69
	AS121		0.96
	AS123		0.82
	AS189		1.1
	AS216		1.3
	AS217		1.1
	AS225	0.7
	AS239		0.74
	Figure 2d and 2e
	XLSTAT 2022.4.1.1383 - ROC Curves - Start time: 12/16/2022 at 14:12:37 / End time: 12/16/2022 at 14:12:40 / Microsoft Excel 16.431108
	Event data: Workbook = 221216 roc curve.xlsx / Sheet = resumo / Range = resumo!$E$1:$E$56 / 55 rows and 1 column
	Test data: Workbook = 221216 roc curve.xlsx / Sheet = resumo / Range = resumo!$B$1:$B$56 / 55 rows and 1 column
	Size (%): 95 / Wald (Continuity correction)
	Area under the curve (Variance): Bamber
	Summary statistics (Act. caspase3):
	Variable	Observations	Obs. with missing data	Obs. without missing data	Minimum	Maximum	Mean	Std. deviation
	Act. caspase3	55	0	55	0.61	2.46	1.39429	0.456385
	patient response	Frequency	%
	0	22	0.4
	1	33	0.6
	Prevalence	0.6	0.6
	ROC analysis:
	Act. caspase3	Sensitivity	Lower bound (95%)	Upper bound (95%)	Specificity	Lower bound (95%)	Upper bound (95%)	PPV	NPV	LR+	LR-	TP	TN	FP	FN	Sensitivity+Specificity
	0.61	1	0.873085	1	0.0454545	0	0.238189	0.611111	1	1.04762	0	33	1	21	0	1.04545
	0.696	1	0.873085	1	0.0909091	0.0151612	0.292531	0.622642	1	1.1	0	33	2	20	0	1.09091
	0.72	0.969697	0.830967	1	0.0909091	0.0151612	0.292531	0.615385	0.666667	1.06667	0.333333	32	2	20	1	1.06061
	0.74	0.969697	0.830967	1	0.136364	0.0408181	0.343797	0.627451	0.75	1.12281	0.222222	32	3	19	1	1.10606
	0.82	0.969697	0.830967	1	0.181818	0.0688201	0.392718	0.64	0.8	1.18519	0.166667	32	4	18	1	1.15152
	0.85	0.939394	0.791838	0.991945	0.181818	0.0688201	0.392718	0.632653	0.666667	1.14815	0.333333	31	4	18	2	1.12121
	0.89	0.939394	0.791838	0.991945	0.227273	0.0987349	0.439727	0.645833	0.714286	1.21569	0.266667	31	5	17	2	1.16667
	0.91	0.909091	0.75471	0.97502	0.227273	0.0987349	0.439727	0.638298	0.625	1.17647	0.4	30	5	17	3	1.13636
	0.94	0.878788	0.719069	0.956607	0.227273	0.0987349	0.439727	0.630435	0.555556	1.13725	0.533333	29	5	17	4	1.10606
	0.96	0.878788	0.719069	0.956607	0.272727	0.130286	0.485099	0.644444	0.6	1.20833	0.444444	29	6	16	4	1.15152
	0.97	0.848485	0.684612	0.93701	0.318182	0.163288	0.52902	0.651163	0.583333	1.24444	0.47619	28	7	15	5	1.16667
	0.99	0.848485	0.684612	0.93701	0.363636	0.197613	0.571618	0.666667	0.615385	1.33333	0.416667	28	8	14	5	1.21212
	1.04	0.848485	0.684612	0.93701	0.409091	0.233175	0.612979	0.682927	0.642857	1.4359	0.37037	28	9	13	5	1.25758
	1.06	0.818182	0.651139	0.916428	0.409091	0.233175	0.612979	0.675	0.6	1.38462	0.444444	27	9	13	6	1.22727
	1.08	0.818182	0.651139	0.916428	0.454545	0.269918	0.653159	0.692308	0.625	1.5	0.4	27	10	12	6	1.27273
	1.11	0.818182	0.651139	0.916428	0.5	0.30781	0.69219	0.710526	0.647059	1.63636	0.363636	27	11	11	6	1.31818
	1.13	0.818182	0.651139	0.916428	0.545455	0.346841	0.730082	0.72973	0.666667	1.8	0.333333	27	12	10	6	1.36364
	1.14	0.818182	0.651139	0.916428	0.681818	0.47098	0.836712	0.794118	0.714286	2.57143	0.266667	27	15	7	6	1.5
	1.16	0.818182	0.651139	0.916428	0.727273	0.514901	0.869714	0.818182	0.727273	3	0.25	27	16	6	6	1.54545
	1.18	0.787879	0.618513	0.895001	0.772727	0.560273	0.901265	0.83871	0.708333	3.46667	0.27451	26	17	5	7	1.56061
	1.19	0.787879	0.618513	0.895001	0.863636	0.656203	0.959182	0.896552	0.730769	5.77778	0.245614	26	19	3	7	1.65152
	1.21	0.757576	0.586634	0.872826	0.863636	0.656203	0.959182	0.892857	0.703704	5.55556	0.280702	25	19	3	8	1.62121
	1.34	0.757576	0.586634	0.872826	0.909091	0.707469	0.984839	0.925926	0.714286	8.33333	0.266667	25	20	2	8	1.66667
	1.36	0.727273	0.555428	0.849978	0.909091	0.707469	0.984839	0.923077	0.689655	8	0.3	24	20	2	9	1.63636
	1.43	0.69697	0.524839	0.826512	0.909091	0.707469	0.984839	0.92	0.666667	7.66667	0.333333	23	20	2	10	1.60606
	1.46	0.666667	0.494825	0.802472	0.909091	0.707469	0.984839	0.916667	0.645161	7.33333	0.366667	22	20	2	11	1.57576
	1.47	0.666667	0.494825	0.802472	0.954545	0.761811	1	0.956522	0.65625	14.6667	0.349206	22	21	1	11	1.62121
	1.5	0.636364	0.465352	0.777891	0.954545	0.761811	1	0.954545	0.636364	14	0.380952	21	21	1	12	1.59091
	1.51	0.606061	0.436396	0.752793	0.954545	0.761811	1	0.952381	0.617647	13.3333	0.412698	20	21	1	13	1.56061
	1.54	0.606061	0.436396	0.752793	1	0.820651	1	1	0.628571	+Inf	0.393939	20	22	0	13	1.60606
	1.56	0.575758	0.407937	0.727198	1	0.820651	1	1	0.611111	+Inf	0.424242	19	22	0	14	1.57576
	1.65	0.545455	0.379963	0.701118	1	0.820651	1	1	0.594595	+Inf	0.454545	18	22	0	15	1.54545
	1.67	0.515152	0.352464	0.674563	1	0.820651	1	1	0.578947	+Inf	0.484848	17	22	0	16	1.51515
	1.71	0.484848	0.325437	0.647536	1	0.820651	1	1	0.564103	+Inf	0.515152	16	22	0	17	1.48485
	1.74	0.424242	0.272802	0.592063	1	0.820651	1	1	0.536585	+Inf	0.575758	14	22	0	19	1.42424
	1.75	0.393939	0.247207	0.563604	1	0.820651	1	1	0.52381	+Inf	0.606061	13	22	0	20	1.39394
	1.77	0.363636	0.222109	0.534648	1	0.820651	1	1	0.511628	+Inf	0.636364	12	22	0	21	1.36364
	1.78	0.333333	0.197528	0.505175	1	0.820651	1	1	0.5	+Inf	0.666667	11	22	0	22	1.33333
	1.81	0.30303	0.173488	0.475161	1	0.820651	1	1	0.488889	+Inf	0.69697	10	22	0	23	1.30303
	1.89	0.272727	0.150022	0.444572	1	0.820651	1	1	0.478261	+Inf	0.727273	9	22	0	24	1.27273
	1.9	0.242424	0.127174	0.413366	1	0.820651	1	1	0.468085	+Inf	0.757576	8	22	0	25	1.24242
	1.92	0.212121	0.104999	0.381487	1	0.820651	1	1	0.458333	+Inf	0.787879	7	22	0	26	1.21212
	2	0.181818	0.0835716	0.348861	1	0.820651	1	1	0.44898	+Inf	0.818182	6	22	0	27	1.18182
	2.03	0.151515	0.0629904	0.315388	1	0.820651	1	1	0.44	+Inf	0.848485	5	22	0	28	1.15152
	2.04	0.121212	0.0433935	0.280931	1	0.820651	1	1	0.431373	+Inf	0.878788	4	22	0	29	1.12121
	2.13	0.0909091	0.0249798	0.24529	1	0.820651	1	1	0.423077	+Inf	0.909091	3	22	0	30	1.09091
	2.23	0.0606061	0.00805457	0.208162	1	0.820651	1	1	0.415094	+Inf	0.939394	2	22	0	31	1.06061
	2.28	0.030303	0	0.169033	1	0.820651	1	1	0.407407	+Inf	0.969697	1	22	0	32	1.0303
	2.46	0	0	0.126915	1	0.820651	1		0.4		1	0	22	0	33	1
	Test is positive if Act. caspase3 > threshold value
	Area under the curve (AUC):
	AUC	Standard error	Lower bound (95%)	Upper bound (95%)
	0.838843	0.05486	0.731319	0.946367
	Comparison of the AUC to 0.5:
	95% confidence interval on the difference between the AUC and 0.5 (Two-tailed test):
	0.231319	0.446367
	Difference	0.338843
	z (Observed value)	6.1765
	z (Critical value)	1.95996
	p-value (Two-tailed)	< 0.0001
	alpha	0.05
	Test interpretation:
	H0: The AUC is equal to 0.5.
	Ha: The AUC is different from 0.5.
	As the computed p-value is lower than the significance level alpha=0.05, one should reject the null hypothesis H0, and accept the alternative hypothesis Ha.

## Sheet: Fig.3
	Figure 3h
	AVG nºmicrometastases per zAvatar in controls
	zAvatar ID	NO-PRG	PROGRESSION
	CCU41	0
	CCU44		0
	CCU50	0
	CCU58	0.63
	CCU64		1.26
	CCU65	0
	CCU67	1.42
	CCU79	7.2
	CCU81	0
	CCU83	0
	CCU100		2.75
	CCU104	0
	CCU110	1.41
	CCU134	0.76
	CCU135	1.1
	CCU136	0
	CCU138	0
	CCU166		0
	CCU167	0
	CCU168	0
	CCU171	0
	CCU172	0
	CCU197		0
	CCU203		0.96
	CCU229	0
	CCU256	6.16
	CCU278	2.33
	CCU294	0
	CCU296		0
	CCU300	1.71
	CCU317		0.7
	31AS	0
	43AS		0
	46AS		0
	50AS		1.62
	61AS		4.29
	81AS	0
	95AS	0
	107AS	0.27
	110AS		4.354
	121AS		3.13
	123AS		0.68
	127AS	0
	AS143	0
	AS160	0
	AS165	0
	171AS		0.09
	176AS		0.87
	178AS	0
	189AS		1.75
	197AS		5.94
	216AS		1.38
	217AS		0.31
	AS225	1.58
	239AS		0.7
	Figure 3i
	%control zAvatars with micrometastases
	zAvatar ID	NO-PRG	PROGRESSION
	CCU41	0
	CCU44		0
	CCU50	0
	CCU58	11.11
	CCU64		10
	CCU65	0
	CCU67	18.4
	CCU79	17.65
	CCU81	0
	CCU83	0
	CCU100		37.5
	CCU104	0
	CCU110	18.18
	CCU134	6.9
	CCU135	19.05
	CCU136	0
	CCU138	0
	CCU166		0
	CCU167	0
	CCU168	0
	CCU171	0
	CCU172	0
	CCU197		0
	CCU203		14.58
	CCU229	0
	CCU256	52.63
	CCU278	19.05
	CCU294	0
	CCU296		0
	CCU300	11.76
	CCU317		5
	31AS	0
	43AS		0
	46AS		0
	50AS		15.38
	61AS		30.43
	81AS	0
	95AS	0
	107AS	6.06
	110AS		35.42
	121AS		25.81
	123AS		7.14
	127AS	0
	AS143	0
	AS160	0
	AS165	0
	171AS		4.55
	176AS		18.42
	178AS	0
	189AS		41.67
	197AS		37.5
	216AS		9.52
	217AS		6.25
	AS225	3.85
	239AS		10

## Sheet: Fig.4
	Figure 4b
	act.caspase 3 (fold change)
	P#229CCU rectum		P#229CCU liver met
	CRTL	FOLFOX	CRTL	FOLFOX
	0.487912	0.971638	0.784987	0.931202
	0.968079	2.11767	1.02322	2.56387
	1.52472	3.4404	0.962556	0.59452
	0.459837	1.06998	0.801868	1.26611
	1.98768	1.90591	1.93714	1.80979
	0.571772	2.0965	0.846483	1.39057
		0.658154	1.17625
			0.467486
	Figure 4c
	tumor size (fold change)
	P#229CCU rectum		P#229CCU liver met
	CRTL	FOLFOX	CRTL	FOLFOX
	0.673854	1.09973	1.80678	0.933501
	0.45283	0.84097	0.983689	0.803011
	1.13208	0.350404	1.61606	0.692597
	1.13208	0.512129	1.08407	1.44542
	2.1779	0.431267	0.401506	0.68256
	0.431267	0.862534	0.702635	1.18444
		0.749326	0.622334
			0.782936
	Figure 4d
	% Implantation (3dpi)
	P#229CCU rectum		P#229CCU liver met
	CRTL	FOLFOX	CRTL	FOLFOX
	46.67	57.14	88.89	66.67
	Figure 4e
	% zAvatars with micrometastasis
	P#229CCU rectum		P#229CCU liver met
	CRTL	FOLFOX	CRTL	FOLFOX
	0	0	0	0
	Figure 4g
	act.caspase 3 (fold change)
	P#189AS colon		P#189AS liver met
	CRTL	FUFOL	CRTL	FUFOL
	0.790597	3.3798	0.538081	1.2372
	1.06515	0.983215	1.80991	1.5691
	0.598952	1.58017	0.708625	0.67298
	0.90128	0.965657	0.70267	1.67235
	1.44701	1.30831	0.186647	0.864469
	1.19701		1.36663	0.918876
			1.40534	0.645697
			1.2821
	Figure 4h
	tumor size (fold change)
	P#189AS colon		P#189AS liver met
	CRTL	FUFOL	CRTL	FUFOL
	1.24364	0.436364	1.16689	1.47175
	0.6	0.6	0.346912	1.24047
	1.72364	1.68	0.620237	0.746386
	0.545455	0.916364	0.357424	0.788436
	1.18909	0.676364	1.0092	0.798949
	0.698182		1.24047	0.546649
			1.25099	0.777924
			2.00788
	Figure 4i
	% Implantation (3dpi)
	P#189AS colon		P#189AS liver met
	CRTL	FUFOL	CRTL	FUFOL
	38.46	55.56	66.67	69.23
	Figure 4j
	% zAvatars with micrometastasis
	P#189AS colon		P#189AS liver met
	CRTL	FUFOL	CRTL	FUFOL
	0	0	41.67	38.46

## Sheet: Fig.5
	Figure 5a'
	act.caspase 3 (fold change)
	P#41CCU
	CRTL	FOLFOX	FOLFIRI
	1.03425	2.04649	0.356638
	1.59115	2.73337	2.97072
	0.661919	2.19017	1.25303
	0.454061	2.10186	1.06043
	1.5153	1.26049	0.376091
	0.954692	1.68065	0.52384
	0.430937	2.48485	0.744659
	0.685022	1.24867	0.260735
	1.58179	1.44438	1.13767
	0.921608	0.672885	1.13978
	1.72375	0.726175	0.689499
	0.445523	0.65321	1.2805
		1.03425	1.07562
	Figure 5a''
	tumor size (fold change)
	P#41CCU
	CRTL	FOLFOX	FOLFIRI
	0.57	0.55	1.02
	0.92	0.49	0.55
	0.88	0.4	0.61
	0.48	0.37	0.93
	0.51	0.38	0.78
	1.53	0.28	0.91
	0.85	0.71	0.59
	0.91	0.97	1.4
	0.6	0.68	0.71
	1.19	0.98	0.58
	1.27	0.55	1.06
	2.3	0.45	0.74
		0.14	0.88
	Figure 5b'
	act.caspase 3 (fold change)
	P#64CCU
	CRTL	CAPOX	CAPIRI
	1.04011	1.62799	1.17492
	0.691897	1.50129	0.360363
	1.62799	0.508748	1.88699
	0.416805	0.908551	1.23004
	1.64577	0.775763	2.08456
	0.397841	1.30692	1.68032
	0.654497	0.415138	1.20914
	1.31407	1.1134	1.6701
	1.42628	0.412599	2.05407
	0.994602	1.18351	1.17012
	1.00143	0.910391	1.76905
	1.18181	2.01803	2.67533
	1.04437	0.832028	0.576581
	0.724078	2.11535	1.07628
	0.778384	1.47749	2.30632
	1.19929	0.960968	2.36951
	0.727531	1.5508	1.84506
	2.03144	0.992722	2.55701
	1.09247	0.642913	2.01133
	1.81125	0.813996	1.75281
	0.691897	1.6506	0.836972
	1.24541	0.691897	1.28944
	0.226851	1.39559	1.3196
	0.411843	0.763122	2.14823
	0.776619	1.92194	0.908115
	0.728313	2.35965	1.0693
	0.752062		1.11198
	1.08727		2.19101
	0.88409		1.5683
	0.717523		0.983222
	0.946463		2.20149
	1.72974		2.50687
	Figure 5b''
	tumor size (fold change)
	P#64CCU
	CRTL	CAPOX	CAPIRI
	1.37374	0.763187	0.47587
	1.25701	0.95174	0.430976
	0.457912	0.61055	0.493827
	0.74523	0.888889	0.808081
	0.924804	1.48148	0.700337
	1.79574	0.808081	0.628507
	0.664422	0.224467	0.924804
	1.15825	0.781145	0.520763
	1.02357	0.978676	0.574635
	0.718294	2.04714	0.61055
	0.682379	0.852974	0.790123
	1.44557	0.215488	0.673401
	0.47587	0.709315	0.700337
	1.15825	1.40965	0.808081
	0.718294	0.861953	1.02357
	0.673401	0.808081	0.655443
	2.09203	0.520763	0.942761
	1.54433	1.03255	1.44557
	0.34119	1.01459	0.772166
	1.71493	0.61055	0.673401
	0.583614	1.37374	0.556678
	0.673401	1.07744	0.987654
	0.547699	1.58025	0.870932
	0.377104	0.61055	1.11336
	1.31987	0.969697	1.43659
	0.852974	1.55331	0.493827
	1.23906		0.754209
	0.942761		0.808081
	0.808081		0.673401
	1.21212		0.852974
	0.95174		0.888889
	1.52637		0.619529

## Sheet: Fig.6
Fig 6b stage II/III
GET
FILE='C:\Users\Utilizador\Desktop\230518 SPSS\230518 BASE_DADOS stage III.sav'.
DATASET NAME DataSet1 WINDOW=FRONT.
* Decision Tree.
TREE Patient_Response [n] BY Apoptosis_FC [s] MET [n]
/TREE DISPLAY=TOPDOWN NODES=STATISTICS BRANCHSTATISTICS=YES NODEDEFS=YES SCALE=AUTO
/DEPCATEGORIES USEVALUES=[0 1]
/PRINT MODELSUMMARY CLASSIFICATION RISK
/METHOD TYPE=CHAID
/GROWTHLIMIT MAXDEPTH=2 MINPARENTSIZE=5 MINCHILDSIZE=5
/VALIDATION TYPE=NONE OUTPUT=BOTHSAMPLES
/CHAID ALPHASPLIT=0.05 ALPHAMERGE=0.05 SPLITMERGED=NO CHISQUARE=PEARSON CONVERGE=0.001 MAXITERATIONS=100 ADJUST=BONFERRONI INTERVALS=10
/COSTS EQUAL
/MISSING NOMINALMISSING=MISSING.
Classification Tree
Notes
Output Created		23-NOV-2023 13:58:02
Comments
Input	Data	C:\Users\Utilizador\Desktop\230518 SPSS\230518 BASE_DADOS stage III.sav
	Active Dataset	DataSet1
	Filter	<none>
	Weight	<none>
	Split File	<none>
	N of Rows in Working Data File	32
Missing Value Handling	Definition of Missing	Handling of user-defined missing values of nominal independent variables depends on the growing method.
	Cases Used	Only cases with valid data for the dependent variable and some or all independent variables are used in computing any statistics.
Syntax		TREE Patient_Response [n] BY Apoptosis_FC [s] MET [n] /TREE DISPLAY=TOPDOWN NODES=STATISTICS BRANCHSTATISTICS=YES NODEDEFS=YES SCALE=AUTO /DEPCATEGORIES USEVALUES=[0 1] /PRINT MODELSUMMARY CLASSIFICATION RISK /METHOD TYPE=CHAID /GROWTHLIMIT MAXDEPTH=2 MINPARENTSIZE=5 MINCHILDSIZE=5 /VALIDATION TYPE=NONE OUTPUT=BOTHSAMPLES /CHAID ALPHASPLIT=0.05 ALPHAMERGE=0.05 SPLITMERGED=NO CHISQUARE=PEARSON CON…
Resources	Processor Time	00:00:02,98
	Elapsed Time	00:00:02,23
Files Saved	Rules File
[DataSet1] C:\Users\Utilizador\Desktop\230518 SPSS\230518 BASE_DADOS stage III.sav
Warnings
Gain summary Tables are not displayed because profits are undefined.
Target category gains tables are not displayed because target categories are undefined.
Model Summary
Specifications	Growing Method	CHAID
	Dependent Variable	Patient_Response
	Independent Variables	Apoptosis_FC, MET
	Validation	None
	Maximum Tree Depth	2
	Minimum Cases in Parent Node	5
	Minimum Cases in Child Node	5
Results	Independent Variables Included	MET, Apoptosis_FC
	Number of Nodes	5
	Number of Terminal Nodes	3
	Depth	2
Risk
Estimate	Std. Error
0.0625	0.0427908
Growing Method: CHAID Dependent Variable: Patient_Response
Classification
Observed	Predicted
	PROGRESSION	NO-PROGRESSION	Percent Correct
PROGRESSION	5	1	0.833333
NO-PROGRESSION	1	25	0.961538
Overall Percentage	0.1875	0.8125	0.9375
Growing Method: CHAID Dependent Variable: Patient_Response
Fig 6b stage IV
* Decision Tree.
TREE Patient_Response [n] BY Apoptosis_FC [s]
/TREE DISPLAY=TOPDOWN NODES=STATISTICS BRANCHSTATISTICS=YES NODEDEFS=YES SCALE=AUTO
/DEPCATEGORIES USEVALUES=[0 1]
/PRINT MODELSUMMARY CLASSIFICATION RISK
/METHOD TYPE=CRT MAXSURROGATES=AUTO PRUNE=NONE
/GROWTHLIMIT MAXDEPTH=3 MINPARENTSIZE=5 MINCHILDSIZE=5
/VALIDATION TYPE=NONE OUTPUT=BOTHSAMPLES
/CRT IMPURITY=GINI MINIMPROVEMENT=0.0001
/COSTS EQUAL
/PRIORS FROMDATA ADJUST=NO.
Classification Tree
Notes
Output Created		23-NOV-2023 14:04:00
Comments
Input	Data	C:\Users\Utilizador\Desktop\230518 SPSS\230518 BASE_DADOS sage IV.sav
	Active Dataset	DataSet1
	Filter	<none>
	Weight	<none>
	Split File	<none>
	N of Rows in Working Data File	23
Missing Value Handling	Definition of Missing	Handling of user-defined missing values of nominal independent variables depends on the growing method.
	Cases Used	Only cases with valid data for the dependent variable and some or all independent variables are used in computing any statistics.
Syntax		TREE Patient_Response [n] BY Apoptosis_FC [s] /TREE DISPLAY=TOPDOWN NODES=STATISTICS BRANCHSTATISTICS=YES NODEDEFS=YES SCALE=AUTO /DEPCATEGORIES USEVALUES=[0 1] /PRINT MODELSUMMARY CLASSIFICATION RISK /METHOD TYPE=CRT MAXSURROGATES=AUTO PRUNE=NONE /GROWTHLIMIT MAXDEPTH=3 MINPARENTSIZE=5 MINCHILDSIZE=5 /VALIDATION TYPE=NONE OUTPUT=BOTHSAMPLES /CRT IMPURITY=GINI MINIMPROVEMENT=0.0001 /COSTS EQUAL /…
Resources	Processor Time	00:00:00,27
	Elapsed Time	00:00:00,28
Files Saved	Rules File
[DataSet1] C:\Users\Utilizador\Desktop\230518 SPSS\230518 BASE_DADOS sage IV.sav
Warnings
Gain summary Tables are not displayed because profits are undefined.
Target category gains tables are not displayed because target categories are undefined.
Model Summary
Specifications	Growing Method	CRT
	Dependent Variable	Patient_Response
	Independent Variables	Apoptosis_FC
	Validation	None
	Maximum Tree Depth	3
	Minimum Cases in Parent Node	5
	Minimum Cases in Child Node	5
Results	Independent Variables Included	Apoptosis_FC
	Number of Nodes	3
	Number of Terminal Nodes	2
	Depth	1
Risk
Estimate	Std. Error
0.130435	0.0702237
Growing Method: CRT Dependent Variable: Patient_Response
Classification
Observed	Predicted
	PROGRESSION	NO-PROGRESSION	Percent Correct
PROGRESSION	14	2	0.875
NO-PROGRESSION	1	6	0.857143
Overall Percentage	0.652174	0.347826	0.869565
Growing Method: CRT Dependent Variable: Patient_Response

## Sheet: Fig.7
	Figure 7b
	Klapan Meier curves ALL STAGES
	zAvatar ID	PFS	zAvatar test RESISTANT	zAvatar test SENSITIVE
	CCU44	2	1
	CCU64	2	1
	CCU100	10	1
	CCU134	27	0
	CCU166	1	1
	CCU203	5	1
	CCU317	6	1
	43AS	2	1
	46AS	4	1
	50AS	4	1
	61AS	1	1
	110AS	10	1
	121AS	4	1
	123AS	11	1
	171AS	8	1
	176AS	9	1
	189AS	7	1
	197AS	12	1
	217AS	5	1
	225AS	25	0
	239AS	2	1
	CCU41	67		0
	CCU50	55		0
	CCU58	49		0
	CCU67	47		0
	CCU79	47		0
	CCU81	46		0
	CCU110	31		0
	CCU135	29		0
	CCU138	30		0
	CCU167	23		0
	CCU168	23		0
	CCU171	16		0
	CCU172	24		0
	CCU229	20		0
	CCU278	13		0
	CCU294	12		0
	CCU296	1		1
	CCU300	12		0
	31AS	53		0
	81AS	52		0
	95AS	52		0
	107AS	17		0
	127AS	18		0
	143AS	42		0
	165AS	27		0
	178AS	38		0
	CCU65	46		0
	CCU83	40		0
	CCU104	35		0
	CCU136	29		0
	CCU197	2		1
	CCU256	12		0
	160AS	41		0
	216AS	4		1
	Figure 7c
	Klapan Meier curves STAGE II/III
	zAvatar ID	PFS	zAvatar test RESISTANT	zAvatar test SENSITIVE
	CCU41	67		0
	CCU50	55		0
	CCU58	49		0
	CCU67	47		0
	CCU79	47		0
	CCU81	46		0
	CCU110	31		0
	CCU135	29		0
	CCU138	30		0
	CCU167	23		0
	CCU168	23		0
	CCU171	16		0
	CCU172	24		0
	81AS	52		0
	95AS	52		0
	127AS	18		0
	143AS	42		0
	165AS	27		0
	178AS	38		0
	CCU65	46		0
	CCU83	40		0
	CCU104	35		0
	CCU136	29		0
	CCU197	2		1
	31AS	53		1
	160AS	41		0
	CCU100	10	1
	CCU64	2	1
	CCU134	27	0
	171AS	8	1
	176AS	9	1
	197AS	12	1
	Figure 7d
	Klapan Meier curves STAGE IV
	zAvatar ID	PFS	zAvatar test RESISTANT	zAvatar test SENSITIVE
	CCU166	1	1
	CCU203	5	1
	CCU317	6	1
	43AS	2	1
	46AS	4	1
	50AS	4	1
	61AS	1	1
	110AS	10	1
	121AS	4	1
	123AS	11	1
	189AS	7	1
	217AS	5	1
	225AS	25	0
	CCU44	2	1
	239AS	2	0
	CCU229	20		0
	CCU278	13		0
	CCU294	12		0
	CCU296	1		1
	CCU300	12		0
	107AS	17		0
	CCU256	12		0
	216AS	4		1

## Sheet: Sup. Fig1
	Supplementary Figure 1
% Implantation (3dpi)
zAvatar ID	CCU41	CCU40	CCU50	CCU58	CCU64	CCU65	CCU67	CCU79	CCU81	CCU83	CCU100	CCU104	CCU110	CCU134	CCU135	CCU136	CCU138	CCU166	CCU167	CCU168	CCU171	CCU172	CCU197	CCU203	CCU229	CCU256	CCU278	CCU294	CCU296	CCU300	CCU317	AS31	AS43	AS46	AS50	AS61	AS81	AS95	AS107	AS110	AS121	AS123	AS127	AS143	AS160	AS165	AS171	AS176	AS178
CONTROL	50	22.5	64	59.26	78	71.4	47.4	52.94	25	38.46	50	52.6	45.5	72.41	66.67	46.51	64.71	73.91	71.43	76.47	50	30.77	36	79.17	88.89	68.42	57.14	47.06	67.86	82.35	45	35.29	33.3	66.7	46.2	52.38	62.5	41.67	24.24	37.5	32.26	21.43	25.93	25.64	50	62.5	36.36	47.37	48.28
zAvatar ID	CCU41	CCU40	CCU50	CCU58	CCU64	CCU65	CCU67	CCU79	CCU81	CCU83	CCU100	CCU104	CCU110	CCU134	CCU135	CCU136	CCU138	CCU166	CCU167	CCU168	CCU171	CCU172	CCU197	CCU203	CCU229	CCU256	CCU278	CCU294	CCU296	CCU300	CCU317	AS31	AS43	AS46	AS50	AS61	AS81	AS95	AS107	AS110	AS121	AS123	AS127	AS143	AS160	AS165	AS171	AS176	AS178
DRUG	41	29.7	40	58.1	72.7	83.3	61.1	40	27.6	48.3	71.4	61.1	50	68	56	51	71	88.89	75	80	23.3	50	63.6	78.9	66.7	86.7	42.86	50	78.57	90	52.38	48.98	40	78.2	56.3	60.87	50	35.71	62.07	60	29.6	19.2	31.8	43.33	42.3	71.43	57.1	34.6	46.4
[truncated: 6 more columns]

## Sheet: Sup. Fig4
	Supplementary Figure 4a
	tumor size (fold change)
	zAvatar ID	NO-PRG	PROGRESSION
	CCU41	0.53
	CCU44		0.89
	CCU50	1.27
	CCU58	0.99
	CCU64		0.95
	CCU65	0.87
	CCU67	1.09
	CCU79	0.96
	CCU81	1.22
	CCU83	0.98
	CCU100		1.02
	CCU104	0.74
	CCU110	0.79
	CCU134	1.1
	CCU135	0.72
	CCU136	0.86
	CCU138	1.16
	CCU166		0.75
	CCU167	0.81
	CCU168	1.36
	CCU171	0.61
	CCU172	0.67
	CCU197		1.37
	CCU203		1.15
	CCU229	0.96
	CCU256	1.04
	CCU278	1.09
	CCU294	0.56
	CCU296		0.66
	CCU300	0.78
	CCU317		1.15
	AS31	0.7
	AS43		1.16
	AS46		1.36
	AS50		1.46
	AS61		1.15
	AS81	1.16
	AS95	1.24
	AS107	0.82
	AS110		1.47
	AS121		1.59
	AS123		0.82
	AS127	1.08
	AS143	0.76
	AS160	0.82
	AS165	0.62
	AS171		0.76
	AS176		0.73
	AS178	0.77
	AS189		0.91
	AS197		1.1
	AS216		1.61
	AS217		0.77
	AS225	1.16
	AS239		0.9
	Supplementary Figure 4b
	tumor size (fold change)
	zAvatar ID	NO-PRG	PROGRESSION
	CCU41	0.53
	CCU50	1.27
	CCU58	0.99
	CCU64		0.95
	CCU65	0.87
	CCU67	1.09
	CCU79	0.96
	CCU81	1.22
	CCU83	0.98
	CCU100		1.02
	CCU104	0.74
	CCU110	0.79
	CCU134	1.1
	CCU135	0.72
	CCU136	0.86
	CCU138	1.16
	CCU167	0.81
	CCU168	1.36
	CCU171	0.61
	CCU172	0.67
	CCU197		1.37
	AS31	0.66
	AS81	1.16
	AS95	1.24
	AS127	1.08
	AS143	0.76
	AS160	0.82
	AS165	0.62
	AS171		0.76
	AS176		0.73
	AS178	0.77
	AS197		1.1
	Supplementary Figure 4c
	tumor size (fold change)
	zAvatar ID	NO-PRG	PROGRESSION
	CCU44		0.89
	CCU166		0.75
	CCU203		1.15
	CCU229	0.96
	CCU256	1.04
	CCU278	1.09
	CCU294	0.56
	CCU296		0.66
	CCU300	0.78
	CCU317		1.15
	AS43		1.16
	AS46		1.36
	AS50		1.46
	AS61		1.15
	AS107	0.82
	AS110		1.47
	AS121		1.59
	AS123		0.82
	AS189		0.91
	AS216		1.61
	AS217		0.77
	AS225	1.16
	AS239		0.9

## Sheet: Sup. Fig5
	Supplementary Figure 5
TWOSTEP CLUSTER
/CATEGORICAL VARIABLES=Treatment Patient_Response STAGE R0_R1 zAvatar_MET CT_before
/CONTINUOUS VARIABLES=Apoptosis_FC
/DISTANCE LIKELIHOOD
/NUMCLUSTERS AUTO 15 BIC
/HANDLENOISE 0
/MEMALLOCATE 64
/CRITERIA INITHRESHOLD(0) MXBRANCH(8) MXLEVEL(3)
/VIEWMODEL DISPLAY=YES.
TwoStep Cluster
Notes
Output Created		25-MAY-2023 14:26:18
Comments
Input	Data	C:\Users\Utilizador\Desktop\230518 SPSS\230518 BASE_DADOS all stages.sav
	Active Dataset	DataSet1
	Filter	<none>
	Weight	<none>
	Split File	<none>
Missing Value Handling	Definition of Missing	User-defined missing values are treated as missing.
	Cases Used	Statistics are based on all cases with valid data for all variables in the analysis.
Syntax		TWOSTEP CLUSTER /CATEGORICAL VARIABLES=Treatment Patient_Response STAGE R0_R1 zAvatar_MET CT_before /CONTINUOUS VARIABLES=Apoptosis_FC /DISTANCE LIKELIHOOD /NUMCLUSTERS AUTO 15 BIC /HANDLENOISE 0 /MEMALLOCATE 64 /CRITERIA INITHRESHOLD(0) MXBRANCH(8) MXLEVEL(3) /VIEWMODEL DISPLAY=YES.
Resources	Processor Time	00:00:00,13
	Elapsed Time	00:00:00,23
Files Saved	Model	C:\Users\UTILIZ~1\AppData\Local\Temp\spss6432\tsctempm.9
[DataSet1] C:\Users\Utilizador\Desktop\230518 SPSS\230518 BASE_DADOS all stages.sav

[truncated: 3 more sheets: Sup. Fig6, Sup. Table 1, Sup. Table 3]
